# Supplementary material for: Development of Preliminary Candidate Surface Guidelines for Air Force-Relevant Dermal Sensitizers Using New Approach Methodologies
Source: Toxics. 2025 Aug 2;13(8):660. doi: 10.3390/toxics13080660 (PMC12390015; doi:10.3390/toxics13080660)
Supplement: Supplementary file 1 [file toxics-13-00660-s001.zip]

Archive with 1 entries (1 files):
- toxics-3707626-supplementary.xlsx
