# Supplementary material for: Development of Preliminary Candidate Surface Guidelines for Air Force-Relevant Dermal Sensitizers Using New Approach Methodologies
Source: Toxics. 2025 Aug 2;13(8):660. doi: 10.3390/toxics13080660 (PMC12390015; doi:10.3390/toxics13080660)
Supplement: Supplementary file 1 [file toxics-13-00660-s001.zip › toxics-3707626-supplementary.xlsx]

## Sheet: Table S1
Table S1. Chemical prioritization. Literature review and in silico results for candidate list of 126 chemicals. The Derek Nexus® output designated whether a chemical was predicted to be a sensitizer (red) or non-sensitizer (green)
along with an associated level of confidence for that prediction (e.g., 1probable, 2plausible, 3equivocal). Chemicals were also assigned based on Quantitative Structure-Activity Relationship (QSAR) Toolbox
measured/predicted results. Some chemicals were excluded for existing in the gas phase and therefore not applicable to the test methods. “ND”: no result was returned by the model due to insufficient data for that chemical. N/A: Not applicable
4Multiple data were available in the QSAR Toolbox database, expert judgement applied and sensitizer assigment was designated as a conservative measure.
Globally Harmonized System Subcategories - 1A: strong sensitizer, Three-fold effective concentration (EC3) ≤2%, orange; 1B: other sensitizer, EC3 >2%, yellow.
Chemical Abstract Service Registry Number	Chemical Name	Preliminary Assignment from Literature Review	Literature Median LLNA EC3	Derek Nexus Predicted Assignment	QSAR Toolbox Measured Assignment	QSAR Toolbox Predicted Assignment	Selected for Testing
1330-20-7	xylene	Non-Sensitizer	96% (1B)	Non-Sensitizer	Non-Sensitizer	Non-Sensitizer	Yes
5989-27-5	d-limonene	Sensitizer	30% (1B)	Sensitizer1	Sensitizer	Sensitizer	Yes
100-52-7	benzaldehyde	Sensitizer	>25% (1B)	Sensitizer3	Sensitizer4	Non-Sensitizer	Yes
91-20-3	naphthalene	Sensitizer	N/A	Non-Sensitizer	ND	Sensitizer	Yes
90-30-2	n-phenyl-1-naphthylamine	Sensitizer	N/A	Non-Sensitizer	Sensitizer	Non-Sensitizer	Yes
78-98-8	methylglyoxal	Sensitizer	0.42% (1A)	Sensitizer2	ND	Non-Sensitizer	Yes
134-32-7	1-naphthylamine	Sensitizer	N/A	Sensitizer3	Non-Sensitizer	ND	Yes
4170-30-3	crotonaldehyde	Sensitizer	N/A	Sensitizer2	ND	Sensitizer	Yes
107-13-1	acrylonitrile	Sensitizer	N/A	Sensitizer1	Sensitizer	Sensitizer	Yes
106-89-8	epichlorohydrin	Sensitizer	N/A	Sensitizer2	ND	Sensitizer	Yes
80-05-7	bisphenol A	Sensitizer	N/A	Sensitizer3	Sensitizer	Non-Sensitizer	Yes
98-54-4	p-tert-butylphenol	Sensitizer	N/A	Sensitizer3	Sensitizer4	Non-Sensitizer	Yes
108-10-1	methyl isobutyl ketone	Insufficient Data	N/A	Non-Sensitizer	Non-Sensitizer	Sensitizer	Yes
123-38-6	propionaldehyde	Insufficient Data	N/A	Sensitizer2	Non-Sensitizer	Sensitizer	Yes
107-02-8	acrolein	Insufficient Data	N/A	Sensitizer2	ND	Sensitizer	Yes
78-85-3	methacrolein	Insufficient Data	N/A	Sensitizer2	ND	Sensitizer	Yes
620-23-5	m-tolualdehyde	Insufficient Data	N/A	Sensitizer3	ND	Sensitizer	Yes
110-62-3	valeraldehyde	Insufficient Data	N/A	Sensitizer2	ND	Sensitizer	Yes
529-20-4	o-tolualdehyde	Insufficient Data	N/A	Sensitizer3	ND	ND	Yes
7440-41-7	beryllium	Sensitizer	8.6% (1B)	Sensitizer2	ND	ND	No
18540-29-9	chromium (VI)	Sensitizer	0.06% (1A)	Sensitizer2	ND	ND	No
7440-48-4	cobalt	Sensitizer	0.6% (1A)	Sensitizer2	ND	ND	No
50-00-0	formaldehyde	Sensitizer	0.4% (1A)	Sensitizer2	Sensitizer	Sensitizer	No
107-22-2	glyoxal	Sensitizer	1.1% (1A)	Sensitizer1	Sensitizer	Sensitizer	No
7440-02-0	nickel	Sensitizer	3.5% (1B)	Sensitizer2	ND	ND	No
28182-81-2	polymeric hexamethylene diisocyanate	Sensitizer	0.02% (1A)	Sensitizer1	Sensitizer	Sensitizer	No
101-77-9	4-4'-methylene dianiline	Sensitizer	N/A	Sensitizer3	Sensitizer	Sensitizer	No
75-07-0	acetaldehyde	Sensitizer	N/A	Sensitizer2	ND	Sensitizer	No
1313-13-9	manganese dioxide	Sensitizer	N/A	Non-Sensitizer	ND	ND	No
90598-46-2	epoxy resins	Sensitizer	ND	ND	ND	ND	No
563-45-1	3-methyl-1-butene	Insufficient Data	N/A	Sensitizer3	ND	ND	No
646-04-8	trans-2-pentene	Insufficient Data	N/A	Non-Sensitizer	ND	Non-Sensitizer	No
526-73-8	1,2,3-trimethylbenzene	Insufficient Data	N/A	Non-Sensitizer	ND	Non-Sensitizer	No
95-63-6	1,2,4-trimethylbenzene	Insufficient Data	N/A	Non-Sensitizer	ND	Non-Sensitizer	No
106-99-0	1,3-butadiene	Insufficient Data	N/A	Non-Sensitizer	ND	ND	No
106-98-9	1-butene	Insufficient Data	N/A	Non-Sensitizer	ND	Non-Sensitizer	No
872-05-9	1-decene	Insufficient Data	N/A	Non-Sensitizer	Non-Sensitizer	Non-Sensitizer	No
68649-11-6	1-decene, dimer, hydrogenated	Insufficient Data	N/A	Non-Sensitizer	ND	ND	No
25339-56-4	1-heptene	Insufficient Data	N/A	Non-Sensitizer	ND	Non-Sensitizer	No
90-12-0	1-methyl naphthalene	Insufficient Data	N/A	Non-Sensitizer	ND	Non-Sensitizer	No
124-11-8	1-nonene	Insufficient Data	N/A	Non-Sensitizer	ND	Non-Sensitizer	No
25377-83-7	1-octene	Insufficient Data	N/A	Non-Sensitizer	ND	ND	No
563-46-2	2-methyl-1-butene	Insufficient Data	N/A	Non-Sensitizer	ND	Non-Sensitizer	No
763-29-1	2-methyl-1-pentene	Insufficient Data	N/A	Non-Sensitizer	ND	Non-Sensitizer	No
107-83-5	2-methylpentane	Insufficient Data	N/A	Non-Sensitizer	ND	ND	No
620-14-4	3-ethyltoluene	Insufficient Data	N/A	Non-Sensitizer	ND	Non-Sensitizer	No
622-96-8	4-ethyltoluene	Insufficient Data	N/A	Non-Sensitizer	ND	Non-Sensitizer	No
691-37-2	4-methyl-1-pentene	Insufficient Data	N/A	Non-Sensitizer	ND	ND	No
124-18-5	C10 as n-decane	Insufficient Data	N/A	Non-Sensitizer	Non-Sensitizer	Non-Sensitizer	No
1120-21-4	C11 as n-undecane	Insufficient Data	N/A	Non-Sensitizer	Non-Sensitizer	Non-Sensitizer	No
7440-43-9	cadmium	Insufficient Data	N/A	Non-Sensitizer	ND	ND	No
590-18-1	cis-2-butene	Insufficient Data	N/A	Non-Sensitizer	ND	ND	No
627-20-3	cis-2-pentene	Insufficient Data	N/A	Non-Sensitizer	ND	Non-Sensitizer	No
115-10-6	dimethyl ether	Insufficient Data	N/A	Non-Sensitizer	ND	ND	No
28804-88-8	dimethylnaphthalene isomer	Insufficient Data	N/A	Non-Sensitizer	ND	Non-Sensitizer	No
112-40-3	dodecane	Insufficient Data	N/A	Non-Sensitizer	Non-Sensitizer	Non-Sensitizer	No
1333-86-4	elemental carbon/carbon black	Insufficient Data	N/A	Non-Sensitizer	ND	ND	No
60-29-7	ethyl ether	Insufficient Data	N/A	Non-Sensitizer	Non-Sensitizer	ND	No
611-14-3	ethyl toluene	Insufficient Data	N/A	Non-Sensitizer	ND	Non-Sensitizer	No
107-21-1	ethylene glycol	Insufficient Data	N/A	Non-Sensitizer	Non-Sensitizer	Non-Sensitizer	No
142-82-5	heptane	Insufficient Data	N/A	Non-Sensitizer	ND	Non-Sensitizer	No
7439-89-6	iron	Insufficient Data	N/A	Non-Sensitizer	ND	ND	No
7439-92-1	lead	Insufficient Data	N/A	Non-Sensitizer	ND	ND	No
108-67-8	mesitylene, 1,3,5-trimethylbenzene	Insufficient Data	N/A	Non-Sensitizer	ND	Non-Sensitizer	No
75-09-2	methylene chloride	Insufficient Data	N/A	Non-Sensitizer	Non-Sensitizer	ND	No
91-57-6	naphthalene, 2-methyl-	Insufficient Data	N/A	Non-Sensitizer	ND	Non-Sensitizer	No
111-84-2	nonane	Insufficient Data	N/A	Non-Sensitizer	ND	Non-Sensitizer	No
103-65-1	n-propylbenzene	Insufficient Data	N/A	Non-Sensitizer	ND	Non-Sensitizer	No
111-65-9	octane	Insufficient Data	N/A	Non-Sensitizer	ND	Non-Sensitizer	No
68937-41-7	phenol, isopropylated, phosphate 3:1	Insufficient Data	N/A	Non-Sensitizer	ND	Non-Sensitizer	No
115-07-1	propylene	Insufficient Data	N/A	Non-Sensitizer	ND	ND	No
100-42-5	styrene	Insufficient Data	N/A	Non-Sensitizer	Non-Sensitizer	Non-Sensitizer	No
7446-09-5	sulfur dioxide	Insufficient Data	N/A	Non-Sensitizer	ND	ND	No
4050-45-7	trans-2-hexene	Insufficient Data	N/A	Non-Sensitizer	ND	Non-Sensitizer	No
1330-78-5	tricresyl phosphate (mixed isomers)	Insufficient Data	N/A	Non-Sensitizer	ND	Non-Sensitizer	No
1066-40-6	trimethylsilanol	Insufficient Data	N/A	Non-Sensitizer	ND	ND	No
7727-43-7	barium sulfate	Insufficient Data	N/A	Inconclusive	ND	ND	No
1309-60-0	lead dioxide	Insufficient Data	N/A	Inconclusive	ND	ND	No
7632-00-0	sodium nitrite	Insufficient Data	N/A	Inconclusive	ND	ND	No
8032-32-4	ligroine	Insufficient Data	N/A	ND	ND	ND	No
#N/A	asphalt	Insufficient Data	N/A	ND	ND	ND	No
592-41-6	1-hexene	Non-Sensitizer	N/A	N/A	N/A	N/A	No
109-67-1	1-pentene	Non-Sensitizer	N/A	N/A	N/A	N/A	No
513-35-9	2-methyl-2-butene	Non-Sensitizer	N/A	N/A	N/A	N/A	No
67-64-1	acetone	Non-Sensitizer	N/A	N/A	N/A	N/A	No
71-43-2	benzene	Non-Sensitizer	N/A	N/A	N/A	N/A	No
111-76-2	butyl cellosolve	Non-Sensitizer	N/A	N/A	N/A	N/A	No
123-72-8	butyraldehyde	Non-Sensitizer	N/A	N/A	N/A	N/A	No
629-62-9	C15 as n-Pentadecane	Non-Sensitizer	N/A	N/A	N/A	N/A	No
544-76-3	C16 as n-Hexadecane	Non-Sensitizer	N/A	N/A	N/A	N/A	No
124-38-9	carbon dioxide	Non-Sensitizer	N/A	N/A	N/A	N/A	No
630-08-0	carbon monoxide	Non-Sensitizer	N/A	N/A	N/A	N/A	No
98-82-8	cumene	Non-Sensitizer	N/A	N/A	N/A	N/A	No
111-46-6	diethylene glycol	Non-Sensitizer	N/A	N/A	N/A	N/A	No
112-34-5	diethylene glycol monobutyl ether	Non-Sensitizer	N/A	N/A	N/A	N/A	No
64-17-5	ethanol	Non-Sensitizer	N/A	N/A	N/A	N/A	No
141-78-6	ethyl acetate	Non-Sensitizer	N/A	N/A	N/A	N/A	No
100-41-4	ethylbenzene	Non-Sensitizer	N/A	N/A	N/A	N/A	No
64742-94-5	heavy aromatic solvent naptha (petroleum)	Non-Sensitizer	N/A	N/A	N/A	N/A	No
110-43-0	2-heptanone	Non-Sensitizer	N/A	N/A	N/A	N/A	No
67-63-0	isopropanol	Non-Sensitizer	N/A	N/A	N/A	N/A	No
590-86-3	isovaleraldehyde	Non-Sensitizer	N/A	N/A	N/A	N/A	No
67-56-1	methanol	Non-Sensitizer	N/A	N/A	N/A	N/A	No
79-20-9	methyl acetate	Non-Sensitizer	N/A	N/A	N/A	N/A	No
78-93-3	methyl ethyl ketone	Non-Sensitizer	N/A	N/A	N/A	N/A	No
123-86-4	n-butyl acetate	Non-Sensitizer	N/A	N/A	N/A	N/A	No
629-78-7	n-heptadecane	Non-Sensitizer	N/A	N/A	N/A	N/A	No
109-66-0	pentane	Non-Sensitizer	N/A	N/A	N/A	N/A	No
108-95-2	phenol	Non-Sensitizer	N/A	N/A	N/A	N/A	No
127087-87-0	polyethylene glycol mono (branched p-nonylphenyl) ether	Non-Sensitizer	N/A	N/A	N/A	N/A	No
104-87-0	p-tolualdehyde	Non-Sensitizer	N/A	N/A	N/A	N/A	No
1310-73-2	sodium hydroxide	Non-Sensitizer	N/A	N/A	N/A	N/A	No
8052-41-3	Stoddard solvent	Non-Sensitizer	N/A	N/A	N/A	N/A	No
7664-93-9	sulfuric acid	Non-Sensitizer	N/A	N/A	N/A	N/A	No
629-59-4	tetradecane	Non-Sensitizer	N/A	N/A	N/A	N/A	No
13463-67-7	titanium dioxide	Non-Sensitizer	N/A	N/A	N/A	N/A	No
108-88-3	toluene	Non-Sensitizer	N/A	N/A	N/A	N/A	No
629-50-5	tridecane	Non-Sensitizer	N/A	N/A	N/A	N/A	No
74-86-2	acetylene	Excluded; gas	N/A	N/A	N/A	N/A	No
7440-37-1	argon	Excluded; gas	N/A	N/A	N/A	N/A	No
106-97-8	butane	Excluded; gas	N/A	N/A	N/A	N/A	No
74-98-6	propane	Excluded; gas	N/A	N/A	N/A	N/A	No
74-84-0	ethane	Excluded; gas	N/A	N/A	N/A	N/A	No
74-85-1	ethylene	Excluded; gas	N/A	N/A	N/A	N/A	No
10102-43-9	nitric oxide	Excluded; gas	N/A	N/A	N/A	N/A	No
10102-44-0	nitrogen dioxide	Excluded; gas	N/A	N/A	N/A	N/A	No

## Sheet: Table S2
Table S2. k-DPRA data
Results of k-DPRA testing are described as the maximum reaction rate constant (log kmax), the timepoint of the reaction associated with log kmax,
and percent peptide depletion at 24 hours of incubation of the synthetic peptide with 5mM of each chemical. The chemicals were designated as GHS 1A
sensitizers if log kmax was ≥-2. Positive control results for cinnamic aldehyde associated were valid for all trials (A1-A4 and B1-B5).
NR indicates that the chemical was non-reactive in the assay, resulting in the timepoint being non-applicable (N/A).
CAS#	Chemical Name	Trial	log kmax	Timepoint (min)	% Peptide Depletion (5mM @ 24h)	GHS Subcategory
5989-27-5	d-limonene	A1	NR	N/A	1	Non-GHS 1A
1330-20-7	xylene	A3	NR	N/A	1	Non-GHS 1A
100-52-7	benzaldehyde	A4	NR	N/A	4.6	Non-GHS 1A
78-98-8	methylglyoxal	B1	-0.87	10	39.2	GHS 1A
80-05-7	bisphenol A	A1	NR	N/A	2.2	Non-GHS 1A
98-54-4	p-tert-butylphenol	A1	NR	N/A	1	Non-GHS 1A
90-30-2	n-phenyl-1-naphthylamine	A2	NR	N/A	4	Non-GHS 1A
91-20-3	naphthalene	A3	NR	N/A	7.3	Non-GHS 1A
134-32-7	1-naphthylamine	A3	-1.12	10	21	GHS 1A
4170-30-3	crotonaldehyde	A4	-0.15	10	91.9	GHS 1A
107-13-1	acrylonitrile	A4	-1.48	210	99	GHS 1A
106-89-8	epichlorohydrin	B3	-2.23	1440	91.8	Non-GHS 1A
107-02-8	acrolein	B2	0.71	10	99	GHS 1A
78-85-3	methacrolein	B5	0.06	10	96	GHS 1A
108-10-1	methyl isobutyl ketone	B2	NR	N/A	1.4	Non-GHS 1A
620-23-5	m-tolualdehyde	B4	NR	N/A	1	Non-GHS 1A
123-38-6	propionaldehyde	B3	NR	N/A	1	Non-GHS 1A
110-62-3	valeraldehyde	B3	NR	N/A	1	Non-GHS 1A
529-20-4	o-tolualdehyde	B4	NR	N/A	1	Non-GHS 1A
Batch A Positive Control	Cinnamic Aldehyde	A1	-1.62	90	59.5	GHS 1A
		A2	-1.42	30	65
		A3	-1.54	30	73.4
		A4	-1.58	90	72.5
Batch B Positive Control	Cinnamic Aldehyde	B1	-1.64	90	66.5	GHS 1A
		B2	-1.42	30	65
		B3	-1.47	30	71.2
		B4	-1.71	210	68.9
		B5	-1.73	150	61.7

## Sheet: Table S3
Table S3. KeratinoSens™ data
Results of the KeratinoSens™ assay are provided as the concentration for induction of luciferase activity 1.5-fold (EC1.5),
30% and 50% reduction in viability (IC30 and IC50, respectively), and maximal fold-induction of luciferase activity (Imax) compared to solvent controls.
When values were not obtained, greater than the highest tested dose or ND (not determined) was listed. Positivity was defined as a significant, greater than 1.5-fold induction
in luciferase activity at a concentration below the IC30 and the EC1.5 value being below 1000 µM in at least two trials.
Positive control results for cinnamic aldehyde were valid for all trials associated with assays of batch A and B chemicals.
If considering current OECD 442D borderline criteria (>1.35-fold and <1.67-fold, statistically significant over solvent control, viability >70% of solvent control at lowest concentration >1.35-fold):
aAlthough the value is in the borderline range, the result is negative because the value was not statistically significant over solvent control
bBorderline result
cInconclusive final outcome based on one positive result and one borderline result; additional trial would be needed for final outcome
dBorderline final outcome based on one negative result, one positive result, and one borderline result
CAS#	Chemical Name	Trial	EC1.5 (µM)	IC30 (µM)	IC50 (µM)	Imax	Final Outcome
5989-27-5	d-limonene	A1	ND	102.98	125.59	1.43a	Negative
		A3	ND	58.61	74.89	1.1
1330-20-7	xylene	A1	ND	2016.2	2841.71	0.96	Negative
		A3	ND	1120.74	1348.11	1.03
100-52-7	benzaldehyde	A1	598.44	2968.54	>3763	6.89	Positive
		A3	716.2	2831.45	>3763	7.13
78-98-8	methylglyoxal	B10	253.8	632.94	740.61	13.31	Positive
		B11	163.89	624.52	736.65	20.88
80-05-7	bisphenol A	A1	16.25	116.74	146.01	54.07	Positive
		A3	1.67	138.23	161.37	33.4
98-54-4	p-tert-butylphenol	A1	156.23	310.05	416.98	2.92	Positivec
		A3	158.26	201.42	239.28	1.55b
90-30-2	n-phenyl-1-naphthylamine	A7	5.17	11.96	35.73	6.53	Positive
		A8	4.8	24.29	39.68	5.66
91-20-3	naphthalene	A1	ND	288.49	430	1.3	Inconclusived
		A3	337.9	428.53	530.08	1.73
		A10	ND	571.18	696.1	1.49b
134-32-7	1-naphthylamine	A1	7.99	737.74	1034.69	12.36	Positive
		A3	13.14	875.17	1117.09	9.64
4170-30-3	crotonaldehyde	A4	6.93	23.19	35.66	80.3	Positive
		A5	6.76	74.62	90.85	121.63
		A6	5.75	34.56	43.5	52.11
		A7	3.95	48.02	65.28	82.11
		A8	5.32	41.08	47.7	33.94
107-13-1	acrylonitrile	A4	41.02	277.05	553.62	90.32	Positive
		A5	37.37	545	1026.03	222.8
		A6	64.4	461.27	638.38	106.69
		A7	74.13	>2000	>2000	19.53
		A8	61.72	>2000	>2000	74.54
106-89-8	epichlorohydrin	B7	23.83	335.74	382.68	33.17	Positive
		B8	29.47	368.39	406.35	66.81
		B9	34.93	356.78	397.51	81.05
107-02-8	acrolein	B10	15.16	79.7	92.85	43.18	Positive
		B11	23.46	97.19	111.81	28.91
78-85-3	methacrolein	B1	14.25	65.75	83.73	16.88	Positive
		B3	10.11	42.61	52.37	21.07
108-10-1	methyl isobutyl ketone	B1	ND	>2000	>2000	1.15	Negative
		B3	ND	>2000	>2000	1.19
620-23-5	m-tolualdehyde	B1	128.56	502.74	741.04	51.13	Positive
		B3	82.3	534.66	673.36	56.01
123-38-6	propionaldehyde	B4	1579.17	>2000	>2000	1.68	Negative
		B13	1119.06	>2000	>2000	1.75
110-62-3	valeraldehyde	B4	243.81	940.67	1804.63	7.54	Positive
		B13	237.68	>2000	>2000	51.28
529-20-4	o-tolualdehyde	B1	122.99	299.2	408.26	15.19	Positive
		B3	83	120.69	326.32	18.14
		B10	162.55	379.18	604.45	26.86
Batch A Positive Control	Cinnamic Aldehyde	A1	9.06	>64	>64	28.46	Positive
		A3	11.67	>64	>64	6.87
		A4	4.6	39.13	58.71	27.33
		A5	6.65	>64	>64	5.24
		A6	<4.0	>64	>64	34.13
		A7	6.79	>64	>64	16.99
		A8	<4.0	>64	>64	12.54
		A10	8.66	>64	>64	6.5
Batch B Positive Control	Cinnamic Aldehyde	B1	8.51	>64	>64	22.71	Positive
		B3	4.66	49.27	>64	26.35
		B4	20.78	>64	>64	2.74
		B7	8.66	>64	>64	6.5
		B8	14.86	>64	>64	4.02
		B9	9.48	>64	>64	9.74
		B10	6.15	>64	>64	5.77
		B11	9.19	>64	>64	5.02
		B13	6.12	>64	>64	9.89
*The positive control was shared by trials A10 and B7

## Sheet: Table S4
Table S4. h-CLAT data
All effective concentration (EC) values are calculated based on the results of independent trials. Trials were performed across six batches of assays.
Positive results were indicated by an a relative fluorescence intensity (RFI) greater than 200 percent for CD54 and/or greater than 150 percent for CD86 in at least two independent trials.
Cytotoxicity is represented by the concentration of test chemical resulting in 75% cell viability (CV75), was conducted using propidium iodide staining
The minimum induction threshold (MIT) was defined as the lowest of the median of the concentration at 200% RFI (EC200) for CD54 or the concentration at 150% RFI (EC150) for CD86
ND: not determined because induction above the RFI threshold was not obtained at any tested concentration, or cell viability was insufficient for a positive result
If considering current OECD 442E borderline criteria (CD54 induction ≥157% and ≤255% or CD86 induction ≥122% and ≤184%, viability ≥50%):
eInconclusive final outcome based on one negative result and one borderline result
fBorderline final outcomes based on two borderline results
CAS#	Chemical Name	Trial	CV75 (µg/mL)	CD54 EC200 (µg/mL)	CD86 EC150 (µg/mL)	MIT (µg/mL)	Final Outcome
100-52-7	benzaldehyde	A1	376				Negativee
		B2		ND	ND	ND
		B3		ND	ND
80-05-7	bisphenol A	A2	32.8				Positivef
		B6		35.2	ND	35.6
		B7		36	ND
98-54-4	p-tert-butylphenol	A2	40.3				Positivef
		B3		ND	ND	42.6
		B4		42.1	ND
		B5		43.2	ND
90-30-2	n-phenyl-1-naphthylamine	A1	18.7				Negative
		B4		ND	ND	ND
		B5		ND	ND
91-20-3	naphthalene	A1	75.3				Negative
		B2		ND	ND	ND
		B3		ND	ND
620-23-5	m-tolualdehyde	A1	158				Positivef
		B1		ND	ND	146
		B2		191	139
		B3		ND	153
110-62-3	valeraldehyde	A1	542				Positive
		B1		ND	79.2	<66.1
		B2		<66.1	<66.1
529-20-4	o-tolualdehyde	A1	165				Positivef
		B1		310	ND	298
		B2		287	ND
Group	Chemical Name	Assay Batch No.	Cell Viability (%)	CD54 RFI (%)	CD86 RFI (%)		Result
Positive Control	2,4-dinitrochlorobenzene	1	86.2	429	218		Pass
		2	77.2	676	222		Pass
		3	80.7	429	179		Pass
		4	90	225	171		Pass
		5	79.7	616	197		Pass
		6	80.7	656	225		Pass
